# Supplementary material for: Allantoin ameliorates chemically-induced pancreatic β-cell damage through activation of the imidazoline I3 receptors
Source: PeerJ. 2015 Aug 6;3:e1105. doi: 10.7717/peerj.1105 (PMC4540048; doi:10.7717/peerj.1105)
Supplement: Supplemental Information 1 [file peerj-03-1105-s001.zip]

Archive with 7 entries (6 files):
- Allantoin raw data/
- Allantoin raw data/Allantion live and dead.pptx
- Allantoin raw data/ALLANTOIN re animal experiment.xlsx
- Allantoin raw data/Allantoin total.xlsx
- Allantoin raw data/B-cell Raw data allanio.xlsx
- Allantoin raw data/Cell Analysis.xls
- Allantoin raw data/Final figure checked.pptx
