# Supplementary material for: Allantoin ameliorates chemically-induced pancreatic β-cell damage through activation of the imidazoline I3 receptors
Source: PeerJ. 2015 Aug 6;3:e1105. doi: 10.7717/peerj.1105 (PMC4540048; doi:10.7717/peerj.1105)
Supplement: Supplemental Information 1 [file peerj-03-1105-s001.zip › Allantoin raw data/ALLANTOIN re animal experiment.xlsx]

## Sheet: Blood suger
	wista fasted 24hr iv STZ 45mg/kg
STZ		0	1	2	3	4	5	6	7	8					0	1	2	3	4	5	6	7	8
	1	265.657	256.778	333.484	321.784	300.746	299.847	353.224	364.24	377.648				STZ	223.573	299.262	303.991	306.201	306.139	303.683	302.251	303.233	306.526
	2	161.227	297.354	342.043	333.284	291.117	264.058	311.274	310.023	314.665				STZ + Allantoin	224.135	277.807	279.317	262.631	254.741	246.456	239.215	231.429	228.752
	3	200.236	330.032	274.418	327.046	314.227	220.317	271.751	305.212	301.371				STZ + Allantoin + KU14R	228.488	282.794	289.462	276.579	275.485	279.925	286.632	284.594	292.007
	4	255.059	340.286	299.764	333.45	250.003	275.193	352.016	243.009	262.075			SE	STZ	14.163	15.5131	14.3506	12.1427	15.7957	16.8502	17.124	17.192	16.2181
	5	232.383	233.838	257.554	287.753	303.446	360.93	321.562	289.285	290.335				STZ + Allantoin	14.0322	12.732	12.1215	13.667	10.2145	14.8719	16.3592	13.677	13.8643
	6	261.839	313.228	257.339	328.316	358.297	333.224	246.883	233.298	236.738				STZ + Allantoin + KU14R	11.6444	15.7897	12.4309	13.7602	20.4569	15.8947	15.7318	12.5741	14.5422
	7	175.383	357.515	367.046	238.786	377.252	332.666	226.046	365.941	313.669
	8	236.795	265.062	300.284	279.193	254.023	343.227	335.25	314.855	355.709
	mean	223.573	299.262	303.991	306.201	306.139	303.683	302.251	303.233	306.526
	SD	40.0591	43.8777	40.5898	34.3449	44.6771	47.6595	48.4341	48.6263	45.8718
	SE	14.163	15.5131	14.3506	12.1427	15.7957	16.8502	17.124	17.192	16.2181
STZ + Allantoin		0	1	2	3	4	5	6	7	8
	1	272.334	297.223	244.502	321.482	277.918	294.457	270.224	297.845	256.359
	2	261.456	322.248	278.835	240.59	222.004	222.194	235.027	218.579	210.381
	3	226.458	252.079	291.275	236.034	227.133	219.189	213.771	227.228	210.754
	4	157.111	288.789	272.684	217.855	245.119	259.211	223.557	217.041	205.112
	5	210.467	287.254	295.464	235.306	235.948	209.867	209.753	236.965	218.062
	6	200.569	202.958	296.754	261.835	265.066	205.998	211.355	202.633	204.561
	7	201.227	293.666	333.449	317.281	308.757	321.056	341.753	274.286	316.333
	8	263.454	278.242	221.578	270.669	255.985	239.675	208.281	176.859	208.456
	mean	224.135	277.807	279.317	262.631	254.741	246.456	239.215	231.429	228.752
	SD	39.689	36.0115	34.2847	38.6561	28.8909	42.0641	46.2708	38.6844	39.2141
	SE	14.0322	12.732	12.1215	13.667	10.2145	14.8719	16.3592	13.677	13.8643
		0	1	2	3	4	5	6	7	8
STZ + Allantoin + KU14R		0	1	2	3	4	5	6	7	8
血糖值	1	221.752	298.528	296.391	266.687	275.329	280.282	277.436	313.333	290.899
	2	275.835	304.768	323.295	320.806	320.561	320.551	333.856	306.547	313.927
	3	212.455	283.32	253.157	259.874	253.922	222.758	266.073	274.439	300.667
	4	273.515	358.002	333.319	321.219	341.907	333.502	355.195	333.607	362.745
	5	175.914	197.445	232.908	201.489	151.041	206.847	212	228.011	228.356
	6	215.333	273.411	266.964	279.095	300.215	279.378	300.494	303.23	310.054
	7	220.346	269.766	300.22	264.707	294.224	311.493	287.046	267.747	279.095
	8	232.757	277.108	309.438	298.755	266.685	284.585	260.96	249.838	250.315
	mean	228.488	282.794	289.462	276.579	275.485	279.925	286.632	284.594	292.007
	SD	32.9355	44.66	35.1599	38.9196	57.8609	44.9571	44.4964	35.5648	41.1316
	SE	11.6444	15.7897	12.4309	13.7602	20.4569	15.8947	15.7318	12.5741	14.5422
	8週	STZ	STZ+Alla	STZ+Alla+K		一元配置分散分析法								多重比較検定の結果
		377.648	256.359	290.899										Tukey-Kramer法
		314.665	210.381	313.927												危険率5%	危険率1%		0.05	0.01
		301.371	210.754	300.667			データ数	平均値	不偏分散	標準偏差	標準誤差				平均値の差	棄却値	棄却値	検定統計量	基準点	基準点
		262.075	205.112	362.745
		290.335	218.062	228.356		STZ	8	306.526	2104.22	45.8718	16.2181			STZ,STZ+Alla	77.7741	53.1401	68.7574	3.689	2.52055	3.26132	**
		236.738	204.561	310.054		STZ+Alla	8	228.752	1537.74	39.2141	13.8643			STZ,STZ+Alla+K	14.519	53.1401	68.7574	0.688669	2.52055	3.26132
		313.669	316.333	279.095		STZ+Alla+K	8	292.007	1691.81	41.1316	14.5422			STZ+Alla,STZ+Alla+K	-63.2551	53.1401	68.7574	-3.00033	2.52055	3.26132	*
		355.709	208.456	250.315
						合計	24	275.762	2812.98	53.0375	10.8262
						分散分析表
						変動要因	偏差平方和	自由度	平均平方	Ｆ値	Ｐ値	Ｆ(0.95)	Ｆ(0.99)
						全変動	64698.6	23
						群間変動	27362.2	2	13681.1	7.69499	0.00311166	3.4668	5.78042
						誤差変動	37336.4	21	1777.92
	7週	STZ	STZ+Alla	STZ+Alla+K		一元配置分散分析法								多重比較検定の結果
		364.24	297.845	313.333										Tukey-Kramer法
		310.023	218.579	306.547												危険率5%	危険率1%		0.05	0.01
		305.212	227.228	274.439			データ数	平均値	不偏分散	標準偏差	標準誤差				平均値の差	棄却値	棄却値	検定統計量	基準点	基準点
		243.009	217.041	333.607
		289.285	236.965	228.011		STZ	8	303.233	2364.51	48.6263	17.192			STZ,STZ+Alla	71.8036	52.0941	67.404	3.47419	2.52055	3.26132	**
		233.298	202.633	303.23		STZ+Alla	8	231.429	1496.48	38.6844	13.677			STZ,STZ+Alla+K	18.6389	52.0941	67.404	0.901837	2.52055	3.26132
		365.941	274.286	267.747		STZ+Alla+K	8	284.594	1264.86	35.5648	12.5741			STZ+Alla,STZ+Alla+K	-53.1646	52.0941	67.404	-2.57235	2.52055	3.26132	*
		314.855	176.859	249.838
						合計	24	273.085	2525.8	50.2573	10.2587
						分散分析表
						変動要因	偏差平方和	自由度	平均平方	Ｆ値	Ｐ値	Ｆ(0.95)	Ｆ(0.99)
						全変動	58093.3	23
						群間変動	22212.4	2	11106.2	6.5001	0.0063496	3.4668	5.78042
						誤差変動	35881	21	1708.62
	6週	STZ	STZ+Alla	STZ+Alla+K		一元配置分散分析法								多重比較検定の結果
		353.224	270.224	277.436										Tukey-Kramer法
		311.274	235.027	333.856												危険率5%	危険率1%		0.05	0.01
		271.751	213.771	266.073			データ数	平均値	不偏分散	標準偏差	標準誤差				平均値の差	棄却値	棄却値	検定統計量	基準点	基準点
		352.016	223.557	355.195
		321.562	209.753	212		STZ	8	302.251	2345.86	48.4341	17.124			STZ,STZ+Alla	63.0355	58.5126	75.7088	2.71539	2.52055	3.26132	*
		246.883	211.355	300.494		STZ+Alla	8	239.215	2140.99	46.2708	16.3592			STZ,STZ+Alla+K	15.6181	58.5126	75.7088	0.672785	2.52055	3.26132
		226.046	341.753	287.046		STZ+Alla+K	8	286.632	1979.93	44.4964	15.7318			STZ+Alla,STZ+Alla+K	-47.4173	58.5126	75.7088	-2.0426	2.52055	3.26132
		335.25	208.281	260.96
						合計	24	276.033	2717.81	52.1326	10.6415
						分散分析表
						変動要因	偏差平方和	自由度	平均平方	Ｆ値	Ｐ値	Ｆ(0.95)	Ｆ(0.99)
						全変動	62509.6	23
						群間変動	17242.1	2	8621.07	3.9994	0.033753	3.4668	5.78042
						誤差変動	45267.4	21	2155.59
	5週	STZ	STZ+Alla	STZ+Alla+K		一元配置分散分析法								多重比較検定の結果
		299.847	294.457	280.282										Tukey-Kramer法
		264.058	222.194	320.551												危険率5%	危険率1%		0.05	0.01
		220.317	219.189	222.758			データ数	平均値	不偏分散	標準偏差	標準誤差				平均値の差	棄却値	棄却値	検定統計量	基準点	基準点
		275.193	259.211	333.502
		360.93	209.867	206.847		STZ	8	303.683	2271.43	47.6595	16.8502			STZ,STZ+Alla	57.2269	56.6515	73.3009	2.54615	2.52055	3.26132	*
		333.224	205.998	279.378		STZ+Alla	8	246.456	1769.39	42.0641	14.8719			STZ,STZ+Alla+K	23.7583	56.6515	73.3009	1.05706	2.52055	3.26132
		332.666	321.056	311.493		STZ+Alla+K	8	279.925	2021.14	44.9571	15.8947			STZ+Alla,STZ+Alla+K	-33.4686	56.6515	73.3009	-1.48909	2.52055	3.26132
		343.227	239.675	284.585
						合計	24	276.688	2419.96	49.1931	10.0415
						分散分析表
						変動要因	偏差平方和	自由度	平均平方	Ｆ値	Ｐ値	Ｆ(0.95)	Ｆ(0.99)
						全変動	55659.1	23
						群間変動	13225.4	2	6612.7	3.27255	0.0579209	3.4668	5.78042
						誤差変動	42433.7	21	2020.65
	4週	STZ	STZ+Alla	STZ+Alla+K		一元配置分散分析法								多重比較検定の結果
		300.746	277.918	275.329										Tukey-Kramer法
		291.117	222.004	320.561												危険率5%	危険率1%		0.05	0.01
		314.227	227.133	253.922			データ数	平均値	不偏分散	標準偏差	標準誤差				平均値の差	棄却値	棄却値	検定統計量	基準点	基準点
		250.003	245.119	341.907
		303.446	235.948	151.041		STZ	8	306.139	1996.04	44.6771	15.7957			STZ,STZ+Alla	51.3976	57.194	74.0028	2.2651	2.52055	3.26132
		358.297	265.066	300.215		STZ+Alla	8	254.741	834.685	28.8909	10.2145			STZ,STZ+Alla+K	30.6535	57.194	74.0028	1.35091	2.52055	3.26132
		377.252	308.757	294.224		STZ+Alla+K	8	275.485	3347.89	57.8609	20.4569			STZ+Alla,STZ+Alla+K	-20.744	57.194	74.0028	-0.914195	2.52055	3.26132
		254.023	255.985	266.685
						合計	24	278.788	2345.57	48.4311	9.88595
						分散分析表
						変動要因	偏差平方和	自由度	平均平方	Ｆ値	Ｐ値	Ｆ(0.95)	Ｆ(0.99)
						全変動	53948.1	23
						群間変動	10697.8	2	5348.88	2.59713	0.0982063	3.4668	5.78042
						誤差変動	43250.3	21	2059.54
	3週	STZ	STZ+Alla	STZ+Alla+K		一元配置分散分析法								多重比較検定の結果
		321.784	321.482	266.687										Tukey-Kramer法
		333.284	240.59	320.806												危険率5%	危険率1%		0.05	0.01
		327.046	236.034	259.874			データ数	平均値	不偏分散	標準偏差	標準誤差				平均値の差	棄却値	棄却値	検定統計量	基準点	基準点
		333.45	217.855	321.219
		287.753	235.306	201.489		STZ	8	306.201	1179.57	34.3449	12.1427			STZ,STZ+Alla	43.5699	47.0912	60.9309	2.33207	2.52055	3.26132
		328.316	261.835	279.095		STZ+Alla	8	262.631	1494.3	38.6561	13.667			STZ,STZ+Alla+K	29.6224	47.0912	60.9309	1.58554	2.52055	3.26132
		238.786	317.281	264.707		STZ+Alla+K	8	276.579	1514.74	38.9196	13.7602			STZ+Alla,STZ+Alla+K	-13.9475	47.0912	60.9309	-0.746538	2.52055	3.26132
		279.193	270.669	298.755
						合計	24	281.804	1619.18	40.2391	8.21377
						分散分析表
						変動要因	偏差平方和	自由度	平均平方	Ｆ値	Ｐ値	Ｆ(0.95)	Ｆ(0.99)
						全変動	37241.2	23
						群間変動	7920.95	2	3960.48	2.83661	0.0811917	3.4668	5.78042
						誤差変動	29320.2	21	1396.2
	2週	STZ	STZ+Alla	STZ+Alla+K		一元配置分散分析法								多重比較検定の結果
		333.484	244.502	296.391										Tukey-Kramer法
		342.043	278.835	323.295												危険率5%	危険率1%		0.05	0.01
		274.418	291.275	253.157			データ数	平均値	不偏分散	標準偏差	標準誤差				平均値の差	棄却値	棄却値	検定統計量	基準点	基準点
		299.764	272.684	333.319
		257.554	295.464	232.908		STZ	8	303.991	1647.53	40.5898	14.3506			STZ,STZ+Alla	24.6739	46.358	59.9822	1.34156	2.52055	3.26132
		257.339	296.754	266.964		STZ+Alla	8	279.317	1175.44	34.2847	12.1215			STZ,STZ+Alla+K	14.5299	46.358	59.9822	0.790009	2.52055	3.26132
		367.046	333.449	300.22		STZ+Alla+K	8	289.462	1236.22	35.1599	12.4309			STZ+Alla,STZ+Alla+K	-10.1441	46.358	59.9822	-0.551548	2.52055	3.26132
		300.284	221.578	309.438
						合計	24	290.923	1342.4	36.6388	7.47885
						分散分析表
						変動要因	偏差平方和	自由度	平均平方	Ｆ値	Ｐ値	Ｆ(0.95)	Ｆ(0.99)
						全変動	30875.2	23
						群間変動	2460.85	2	1230.43	0.909365	0.418063	3.4668	5.78042
						誤差変動	28414.3	21	1353.06

## Sheet: Insulin new
		0	4	6	8					0	4	6	8
STZ+vehicle	1	0.85	0.383	0.365	0.378				STZ	0.95725	0.4595	0.44675	0.439875
	2	0.726	0.465	0.451	0.433				STZ + Allantoin	0.9615	0.715125	0.70475	0.773375
	3	0.833	0.395	0.418	0.395				STZ + Allantoin + KU14R	0.933625	0.643875	0.59975	0.57325
	4	0.95	0.373	0.375	0.417			SE	STZ	0.0539043	0.0241054	0.0198267	0.0143333
	5	1.13	0.492	0.467	0.465				STZ + Allantoin	0.0311666	0.0296735	0.0256541	0.0304502
	6	1.18	0.555	0.48	0.463				STZ + Allantoin + KU14R	0.0277366	0.0407902	0.0288789	0.0370317
	7	0.997	0.521	0.515	0.488
	8	0.992	0.492	0.503	0.48
	mean	0.95725	0.4595	0.44675	0.439875
	SD	0.152464	0.0681804	0.0560784	0.0405408
	SE	0.0539043	0.0241054	0.0198267	0.0143333
STZ+Allantoin
	1	1.01	0.776	0.753	0.815
	2	0.846	0.717	0.665	0.615
	3	0.992	0.668	0.701	0.706
	4	0.868	0.715	0.711	0.822
	5	1.012	0.75	0.75	0.738
	6	1.11	0.65	0.722	0.84
	7	0.895	0.585	0.55	0.766
	8	0.959	0.86	0.786	0.885
	mean	0.9615	0.715125	0.70475	0.773375
	SD	0.0881525	0.0839293	0.0725608	0.086126
	SE	0.0311666	0.0296735	0.0256541	0.0304502
STZ+Allantoin+KU14R
	1	0.828	0.54	0.531	0.555
	2	1.015	0.767	0.647	0.668
	3	1.008	0.585	0.565	0.597
	4	0.997	0.753	0.666	0.617
	5	0.815	0.438	0.468	0.36
	6	0.902	0.736	0.693	0.652
	7	0.954	0.666	0.676	0.65
	8	0.95	0.666	0.552	0.487
	mean	0.933625	0.643875	0.59975	0.57325
	SD	0.078451	0.115372	0.0816819	0.104742
	SE	0.0277366	0.0407902	0.0288789	0.0370317
	8週	STZ	STZ+Alla	STZ+Alla+K			一元配置分散分析法								多重比較検定の結果
		0.378	0.815	0.555											Tukey-Kramer法
		0.433	0.615	0.668													危険率5%	危険率1%		0.05	0.01
		0.395	0.706	0.597				データ数	平均値	不偏分散	標準偏差	標準誤差				平均値の差	棄却値	棄却値	検定統計量	基準点	基準点
		0.417	0.822	0.617
		0.465	0.738	0.36			STZ	8	0.439875	0.00164355	0.0405408	0.0143333			STZ,STZ+Alla	-0.3335	0.102984	0.133249	-8.16251	2.52055	3.26132	**
		0.463	0.84	0.652			STZ+Alla	8	0.773375	0.0074177	0.086126	0.0304502			STZ,STZ+Alla+K	-0.133375	0.102984	0.133249	-3.26439	2.52055	3.26132	**
		0.488	0.766	0.65			STZ+Alla+K	8	0.57325	0.0109708	0.104742	0.0370317			STZ+Alla,STZ+Alla+K	0.200125	0.102984	0.133249	4.89812	2.52055	3.26132	**
		0.48	0.885	0.487
							合計	24	0.5955	0.025698	0.160306	0.0327223
							分散分析表
							変動要因	偏差平方和	自由度	平均平方	Ｆ値	Ｐ値	Ｆ(0.95)	Ｆ(0.99)
							全変動	0.591054	23
							群間変動	0.45083	2	0.225415	33.7582	2.75142e-07	3.4668	5.78042
							誤差変動	0.140224	21	0.00667735
	6週	STZ	STZ+Alla	STZ+Alla+K			一元配置分散分析法								多重比較検定の結果
		0.365	0.753	0.531											Tukey-Kramer法
		0.451	0.665	0.647													危険率5%	危険率1%		0.05	0.01
		0.418	0.701	0.565				データ数	平均値	不偏分散	標準偏差	標準誤差				平均値の差	棄却値	棄却値	検定統計量	基準点	基準点
		0.375	0.711	0.666
		0.467	0.75	0.468			STZ	8	0.44675	0.00314479	0.0560784	0.0198267			STZ,STZ+Alla	-0.258	0.0893576	0.115619	-7.27753	2.52055	3.26132	**
		0.48	0.722	0.693			STZ+Alla	8	0.70475	0.00526507	0.0725608	0.0256541			STZ,STZ+Alla+K	-0.153	0.0893576	0.115619	-4.31574	2.52055	3.26132	**
		0.515	0.55	0.676			STZ+Alla+K	8	0.59975	0.00667193	0.0816819	0.0288789			STZ+Alla,STZ+Alla+K	0.105	0.0893576	0.115619	2.96179	2.52055	3.26132	*
		0.503	0.786	0.552
							合計	24	0.58375	0.0163	0.127672	0.0260608
							分散分析表
							変動要因	偏差平方和	自由度	平均平方	Ｆ値	Ｐ値	Ｆ(0.95)	Ｆ(0.99)
							全変動	0.3749	23
							群間変動	0.269328	2	0.134664	26.7867	1.66405e-06	3.4668	5.78042
							誤差変動	0.105572	21	0.00502726
	4週	STZ	STZ+Alla	STZ+Alla+K			一元配置分散分析法								多重比較検定の結果
		0.383	0.776	0.54											Tukey-Kramer法
		0.465	0.717	0.767													危険率5%	危険率1%		0.05	0.01
		0.395	0.668	0.585				データ数	平均値	不偏分散	標準偏差	標準誤差				平均値の差	棄却値	棄却値	検定統計量	基準点	基準点
		0.373	0.715	0.753
		0.492	0.75	0.438			STZ	8	0.4595	0.00464857	0.0681804	0.0241054			STZ,STZ+Alla	-0.255625	0.115055	0.148868	-5.60008	2.52055	3.26132	**
		0.555	0.65	0.736			STZ+Alla	8	0.715125	0.00704412	0.0839293	0.0296735			STZ,STZ+Alla+K	-0.184375	0.115055	0.148868	-4.03918	2.52055	3.26132	**
		0.521	0.585	0.666			STZ+Alla+K	8	0.643875	0.0133107	0.115372	0.0407902			STZ+Alla,STZ+Alla+K	0.07125	0.115055	0.148868	1.5609	2.52055	3.26132
		0.492	0.86	0.666
							合計	24	0.606167	0.0197158	0.140413	0.0286617
							分散分析表
							変動要因	偏差平方和	自由度	平均平方	Ｆ値	Ｐ値	Ｆ(0.95)	Ｆ(0.99)
							全変動	0.453463	23
							群間変動	0.27844	2	0.13922	16.7041	4.55854e-05	3.4668	5.78042
							誤差変動	0.175024	21	0.00833446
