# Supplementary material for: Allantoin ameliorates chemically-induced pancreatic β-cell damage through activation of the imidazoline I3 receptors
Source: PeerJ. 2015 Aug 6;3:e1105. doi: 10.7717/peerj.1105 (PMC4540048; doi:10.7717/peerj.1105)
Supplement: Supplemental Information 1 [file peerj-03-1105-s001.zip › Allantoin raw data/Allantoin total.xlsx]

## Sheet: STZ+Allantion
	Apoptosis Luminescence
		Control	STZ-5mM	STZ+Allantion 1x10-6	STZ+Allantion 1x10-5	STZ+Allantion 1x10-4		STZ-5mM	Control	STZ+1x10-6	STZ+1x10-5	STZ+1x10-4
	N=1	47512	65318	59128	57158	55478		65318	47512	59128	57158	55478
	N=2	51281	64125	60147	55847	51288		64125	51281	60147	55847	51288
	N=3	54789	64445	61225	57890	51299		64445	54789	61225	57890	51299
	N=4	49258	65112	63147	58142	51447		65112	49258	63147	58142	51447
	N=5	50126	62478	60778	54258	49111		62478	50126	60778	54258	49111
	N=6	51447	63447	62147	58115	53118		63447	51447	62147	58115	53118
	MEAN	50735.5	64154.2	61095.3	56901.7	51956.8
	SD	2456.83	1064.61	1428.47	1559.13	2144.09		一元配置分散分析法								多重比較検定の結果
	SE	1003	434.627	583.169	636.512	875.323										Tukey-Kramer法
																		危険率5%	危険率1%		0.05	0.01
									データ数	平均値	不偏分散	標準偏差	標準誤差				平均値の差	棄却値	棄却値	検定統計量	基準点	基準点
								STZ-5mM	6	64154.2	1.1334e+06	1064.61	434.627			STZ-5mM,Control	13418.7	3055.69	3784.41	12.897	2.9369	3.63729	**
								Control	6	50735.5	6.03602e+06	2456.83	1003			STZ-5mM,STZ+1x10-6	3058.83	3055.69	3784.41	2.93992	2.9369	3.63729	*
								STZ+1x10-6	6	61095.3	2.04052e+06	1428.47	583.169			STZ-5mM,STZ+1x10-5	7252.5	3055.69	3784.41	6.97056	2.9369	3.63729	**
								STZ+1x10-5	6	56901.7	2.43088e+06	1559.13	636.512			STZ-5mM,STZ+1x10-4	12197.3	3055.69	3784.41	11.7232	2.9369	3.63729	**
								STZ+1x10-4	6	51956.8	4.59714e+06	2144.09	875.323			Control,STZ+1x10-6	-10359.8	3055.69	3784.41	-9.95709	2.9369	3.63729	**
																Control,STZ+1x10-5	-6166.17	3055.69	3784.41	-5.92646	2.9369	3.63729	**
								合計	30	56968.7	3.02416e+07	5499.24	1004.02			Control,STZ+1x10-4	-1221.33	3055.69	3784.41	-1.17385	2.9369	3.63729
																STZ+1x10-6,STZ+1x10-5	4193.67	3055.69	3784.41	4.03064	2.9369	3.63729	**
																STZ+1x10-6,STZ+1x10-4	9138.5	3055.69	3784.41	8.78324	2.9369	3.63729	**
								分散分析表								STZ+1x10-5,STZ+1x10-4	4944.83	3055.69	3784.41	4.7526	2.9369	3.63729	**
								変動要因	偏差平方和	自由度	平均平方	Ｆ値	Ｐ値	Ｆ(0.95)	Ｆ(0.99)
								全変動	8.77007e+08	29
								群間変動	7.95817e+08	4	1.98954e+08	61.262	1.48816e-12	2.75871	4.17742
								誤差変動	8.11898e+07	25	3.24759e+06
			STZ-5mM	Control	STZ+Allantion 1x10-6
			65318	47512	59128
			64125	51281	60147
			64445	54789	61225
			65112	49258	63147
			62478	50126	60778
			63447	51447	62147

## Sheet: STZ+Allantion+KU14R
		Control	STZ-5mM	STZ+Allantion 1x10-4	STZ+Allantion+KU14R 1X10-6
	N=1	47512	65318	55478	64875
	N=2	51281	64125	51288	62197
	N=3	54789	64445	51299	60128
	N=4	49258	65112	51447	62448
	N=5	50126	62478	49111	60128
	N=6	51447	63447	53118	59127
	MEAN	50735.5	64154.2	51956.8	61483.8
	SD	2456.83	1064.61	2144.09	2105.68
	SE	1003	434.627	875.323	859.641

## Sheet: STZ+Allantion+U73122
		Control	STZ-5mM	STZ+Allantion 1x10-4	STZ+Allantion+U73122 1X10-6
	N=1	47512	65318	55478	61258
	N=2	51281	64125	51288	60148
	N=3	54789	64445	51299	63114
	N=4	49258	65112	51447	61488
	N=5	50126	62478	49111	62147
	N=6	51447	63447	53118	60584
	MEAN	50735.5	64154.2	51956.8	61456.5
	SD	2456.83	1064.61	2144.09	1071.25
	SE	1003	434.627	875.323	437.337

## Sheet: Viability+Cytotoxicity
	Viability								Cytotoxicity
		Control	STZ-5mM	STZ+Allantion 1x10-6	STZ+Allantion 1x10-5	STZ+Allantion 1x10-4				Control	STZ-5mM	STZ+Allantion 1x10-6	STZ+Allantion 1x10-5	STZ+Allantion 1x10-4
	N=1	23125	17258	20128	22618	23581			N=1	12281	18521	16588	15876	13588
	N=2	24589	15887	19505	21599	25147			N=2	12581	19287	17985	15872	13277
	N=3	25699	15587	18359	20114	25689			N=3	11259	18759	15984	13587	12587
	N=4	25478	17985	20158	22368	23581			N=4	13657	18126	17925	15879	13147
	N=5	26588	19258	22147	23800	25478			N=5	14528	17478	15887	13599	12478
	N=6	25484	18236	21478	22248	24589			N=6	12259	19485	18754	15998	13358
	MEAN	25160.5	17368.5	20295.8	22124.5	24677.5			MEAN	12760.8	18609.3	17187.2	15135.2	13072.5
	SD	1183.48	1420.12	1360.02	1220.14	927.019			SD	1157.23	744.279	1194.4	1195.5	443.568
	SE	483.152	579.76	555.225	498.118	378.454			SE	472.437	303.85	487.611	488.063	181.086
		Control	STZ-5mM	STZ+Allantion 1x10-4	STZ+Allantion+KU14R 1X10-6					Control	STZ-5mM	STZ+Allantion 1x10-4	STZ+Allantion+KU14R 1X10-6
	N=1	23125	17258	23581	20152				N=1	12281	18521	13588	18547
	N=2	24589	15887	25147	17258				N=2	12581	19287	13277	17528
	N=3	25699	15587	25689	18215				N=3	11259	18759	12587	18247
	N=4	25478	17985	23581	15658				N=4	13657	18126	13147	16482
	N=5	26588	19258	25478	16588				N=5	14528	17478	12478	16771
	N=6	25484	18236	24589	19248				N=6	12259	19485	13358	18428
	MEAN	25160.5	17368.5	24677.5	17853.2				MEAN	12760.8	18609.3	13072.5	17667.2
	SD	1183.48	1420.12	927.019	1681.35				SD	1157.23	744.279	443.568	885.018
	SE	483.152	579.76	378.454	686.41				SE	472.437	303.85	181.086	361.307
		Control	STZ-5mM	STZ+Allantion 1x10-4	STZ+Allantion+U73122 1X10-6					Control	STZ-5mM	STZ+Allantion 1x10-4	STZ+Allantion+U73122 1X10-6
	N=1	23125	17258	23581	18147				N=1	12281	18521	13588	18772
	N=2	24589	15887	25147	18726				N=2	12581	19287	13277	18924
	N=3	25699	15587	25689	15875				N=3	11259	18759	12587	17559
	N=4	25478	17985	23581	19218				N=4	13657	18126	13147	15328
	N=5	26588	19258	25478	20158				N=5	14528	17478	12478	18952
	N=6	25484	18236	24589	20640				N=6	12259	19485	13358	17258
	MEAN	25160.5	17368.5	24677.5	18794				MEAN	12760.8	18609.3	13072.5	17798.8
	SD	1183.48	1420.12	927.019	1696.57				SD	1157.23	744.279	443.568	1414.06
	SE	483.152	579.76	378.454	692.623				SE	472.437	303.85	181.086	577.289

## Sheet: Statistical analysis1
	Viability																		Control	STZ-5mM	STZ+Allantion 1x10-6	STZ+Allantion 1x10-5	STZ+Allantion 1x10-4
		Control	STZ-5mM	STZ+Allantion 1x10-6	STZ+Allantion 1x10-5	STZ+Allantion 1x10-4												N=1	12281	18521	16588	15876	13588
	N=1	23125	17258	20128	22618	23581												N=2	12581	19287	17985	15872	13277
	N=2	24589	15887	19505	21599	25147												N=3	11259	18759	15984	13587	12587
	N=3	25699	15587	18359	20114	25689												N=4	13657	18126	17925	15879	13147
	N=4	25478	17985	20158	22368	23581												N=5	14528	17478	15887	13599	12478
	N=5	26588	19258	22147	23800	25478												N=6	12259	19485	18754	15998	13358
	N=6	25484	18236	21478	22248	24589
																		MEAN	12760.8	18609.3	17187.2	15135.2	13072.5
	MEAN	25160.5	17368.5	20295.8	22124.5	24677.5												SD	1157.23	744.279	1194.4	1195.5	443.568
	SD	1183.48	1420.12	1360.02	1220.14	927.019												SE	472.437	303.85	487.611	488.063	181.086
	SE	483.152	579.76	555.225	498.118	378.454
																			STZ-5mM	Control	STZ+Allantion 1x10-6	STZ+Allantion 1x10-5	STZ+Allantion 1x10-4
		STZ-5mM	Control	STZ+Allantion 1x10-6	STZ+Allantion 1x10-5	STZ+Allantion 1x10-4													18521	12281	16588	15876	13588
		17258	23125	20128	22618	23581													19287	12581	17985	15872	13277
		15887	24589	19505	21599	25147													18759	11259	15984	13587	12587
		15587	25699	18359	20114	25689													18126	13657	17925	15879	13147
		17985	25478	20158	22368	23581													17478	14528	15887	13599	12478
		19258	26588	22147	23800	25478													19485	12259	18754	15998	13358
		18236	25484	21478	22248	24589
																		一元配置分散分析法								多重比較検定の結果
	一元配置分散分析法								多重比較検定の結果																	Tukey-Kramer法
									Tukey-Kramer法																			危険率5%	危険率1%		0.05	0.01
											危険率5%	危険率1%		0.05	0.01				データ数	平均値	不偏分散	標準偏差	標準誤差				平均値の差	棄却値	棄却値	検定統計量	基準点	基準点
		データ数	平均値	不偏分散	標準偏差	標準誤差				平均値の差	棄却値	棄却値	検定統計量	基準点	基準点
																		STZ-5mM	6	18609.3	553951	744.279	303.85			STZ-5mM,Control	5848.5	1686.39	2088.56	10.1854	2.9369	3.63729	**
	STZ-5mM	6	17368.5	2.01673e+06	1420.12	579.76			STZ-5mM,Control	-7792	2092.57	2591.61	-10.936	2.9369	3.63729	**		Control	6	12760.8	1.33918e+06	1157.23	472.437			STZ-5mM,STZ+Allantion 1x10-6	1422.17	1686.39	2088.56	2.47675	2.9369	3.63729
	Control	6	25160.5	1.40061e+06	1183.48	483.152			STZ-5mM,STZ+Allantion 1x10-6	-2927.33	2092.57	2591.61	-4.10847	2.9369	3.63729	**		STZ+Allantion 1x10-6	6	17187.2	1.42659e+06	1194.4	487.611			STZ-5mM,STZ+Allantion 1x10-5	3474.17	1686.39	2088.56	6.05037	2.9369	3.63729	**
	STZ+Allantion 1x10-6	6	20295.8	1.84965e+06	1360.02	555.225			STZ-5mM,STZ+Allantion 1x10-5	-4756	2092.57	2591.61	-6.67498	2.9369	3.63729	**		STZ+Allantion 1x10-5	6	15135.2	1.42923e+06	1195.5	488.063			STZ-5mM,STZ+Allantion 1x10-4	5536.83	1686.39	2088.56	9.64257	2.9369	3.63729	**
	STZ+Allantion 1x10-5	6	22124.5	1.48873e+06	1220.14	498.118			STZ-5mM,STZ+Allantion 1x10-4	-7309	2092.57	2591.61	-10.2581	2.9369	3.63729	**		STZ+Allantion 1x10-4	6	13072.5	196752	443.568	181.086			Control,STZ+Allantion 1x10-6	-4426.33	1686.39	2088.56	-7.7086	2.9369	3.63729	**
	STZ+Allantion 1x10-4	6	24677.5	859364	927.019	378.454			Control,STZ+Allantion 1x10-6	4864.67	2092.57	2591.61	6.8275	2.9369	3.63729	**										Control,STZ+Allantion 1x10-5	-2374.33	1686.39	2088.56	-4.13498	2.9369	3.63729	**
									Control,STZ+Allantion 1x10-5	3036	2092.57	2591.61	4.26099	2.9369	3.63729	**		合計	30	15353	6.21864e+06	2493.72	455.289			Control,STZ+Allantion 1x10-4	-311.667	1686.39	2088.56	-0.542778	2.9369	3.63729
	合計	30	21925.4	9.89923e+06	3146.3	574.434			Control,STZ+Allantion 1x10-4	483	2092.57	2591.61	0.677884	2.9369	3.63729											STZ+Allantion 1x10-6,STZ+Allantion 1x10-5	2052	1686.39	2088.56	3.57362	2.9369	3.63729	*
									STZ+Allantion 1x10-6,STZ+Allantion 1x10-5	-1828.67	2092.57	2591.61	-2.56651	2.9369	3.63729											STZ+Allantion 1x10-6,STZ+Allantion 1x10-4	4114.67	1686.39	2088.56	7.16582	2.9369	3.63729	**
									STZ+Allantion 1x10-6,STZ+Allantion 1x10-4	-4381.67	2092.57	2591.61	-6.14961	2.9369	3.63729	**		分散分析表								STZ+Allantion 1x10-5,STZ+Allantion 1x10-4	2062.67	1686.39	2088.56	3.5922	2.9369	3.63729	*
	分散分析表								STZ+Allantion 1x10-5,STZ+Allantion 1x10-4	-2553	2092.57	2591.61	-3.5831	2.9369	3.63729	*
																		変動要因	偏差平方和	自由度	平均平方	Ｆ値	Ｐ値	Ｆ(0.95)	Ｆ(0.99)
	変動要因	偏差平方和	自由度	平均平方	Ｆ値	Ｐ値	Ｆ(0.95)	Ｆ(0.99)										全変動	1.80341e+08	29
	全変動	2.87078e+08	29															群間変動	1.55612e+08	4	3.8903e+07	39.3301	1.92831e-10	2.75871	4.17742
	群間変動	2.49002e+08	4	6.22506e+07	40.8732	1.27789e-10	2.75871	4.17742										誤差変動	2.47285e+07	25	989141
	誤差変動	3.80754e+07	25	1.52302e+06

## Sheet: Statistical analysis2
	Viability
		Control	STZ-5mM	STZ+Allantion 1x10-4	STZ+Allantion+KU14R 1X10-6
	N=1	23125	17258	23581	20152
	N=2	24589	15887	25147	17258
	N=3	25699	15587	25689	18215
	N=4	25478	17985	23581	15658
	N=5	26588	19258	25478	16588
	N=6	25484	18236	24589	19248
	MEAN	25160.5	17368.5	24677.5	17853.2
	SD	1183.48	1420.12	927.019	1681.35
	SE	483.152	579.76	378.454	686.41
		STZ-5mM	Control	STZ+Allantion 1x10-4	STZ+Allantion+KU14R 1X10-6
		17258	23125	23581	20152
		15887	24589	25147	17258
		15587	25699	25689	18215
		17985	25478	23581	15658
		19258	26588	25478	16588
		18236	25484	24589	19248
	一元配置分散分析法								多重比較検定の結果
									Tukey-Kramer法
											危険率5%	危険率1%		0.05	0.01
		データ数	平均値	不偏分散	標準偏差	標準誤差				平均値の差	棄却値	棄却値	検定統計量	基準点	基準点
	STZ-5mM	6	17368.5	2.01673e+06	1420.12	579.76			STZ-5mM,Control	-7792	2153.5	2730.02	-10.1274	2.79894	3.54826	**
	Control	6	25160.5	1.40061e+06	1183.48	483.152			STZ-5mM,STZ+Allantion 1x10-4	-7309	2153.5	2730.02	-9.49965	2.79894	3.54826	**
	STZ+Allantion 1x10-4	6	24677.5	859364	927.019	378.454			STZ-5mM,STZ+Allantion+KU14R 1X10-6	-484.667	2153.5	2730.02	-0.629931	2.79894	3.54826
	STZ+Allantion+KU14R 1X10-6	6	17853.2	2.82695e+06	1681.35	686.41			Control,STZ+Allantion 1x10-4	483	2153.5	2730.02	0.627765	2.79894	3.54826
									Control,STZ+Allantion+KU14R 1X10-6	7307.33	2153.5	2730.02	9.49749	2.79894	3.54826	**
	合計	24	21264.9	1.55382e+07	3941.85	804.627			STZ+Allantion 1x10-4,STZ+Allantion+KU14R 1X10-6	6824.33	2153.5	2730.02	8.86972	2.79894	3.54826	**
	分散分析表
	変動要因	偏差平方和	自由度	平均平方	Ｆ値	Ｐ値	Ｆ(0.95)	Ｆ(0.99)
	全変動	3.57379e+08	23
	群間変動	3.2186e+08	3	1.07287e+08	60.4122	3.31805e-10	3.09839	4.93819
	誤差変動	3.55183e+07	20	1.77591e+06
	Cytotoxicity
		Control	STZ-5mM	STZ+Allantion 1x10-4	STZ+Allantion+KU14R 1X10-6
	N=1	12281	18521	13588	18547
	N=2	12581	19287	13277	17528
	N=3	11259	18759	12587	18247
	N=4	13657	18126	13147	16482
	N=5	14528	17478	12478	16771
	N=6	12259	19485	13358	18428
	MEAN	12760.8	18609.3	13072.5	17667.2
	SD	1157.23	744.279	443.568	885.018
	SE	472.437	303.85	181.086	361.307
		STZ-5mM	Control	STZ+Allantion 1x10-4	STZ+Allantion+KU14R 1X10-6
		18521	12281	13588	18547
		19287	12581	13277	17528
		18759	11259	12587	18247
		18126	13657	13147	16482
		17478	14528	12478	16771
		19485	12259	13358	18428
	一元配置分散分析法								多重比較検定の結果
									Tukey-Kramer法
											危険率5%	危険率1%		0.05	0.01
		データ数	平均値	不偏分散	標準偏差	標準誤差				平均値の差	棄却値	棄却値	検定統計量	基準点	基準点
	STZ-5mM	6	18609.3	553951	744.279	303.85			STZ-5mM,Control	5848.5	1369.56	1736.22	11.9524	2.79894	3.54826	**
	Control	6	12760.8	1.33918e+06	1157.23	472.437			STZ-5mM,STZ+Allantion 1x10-4	5536.83	1369.56	1736.22	11.3155	2.79894	3.54826	**
	STZ+Allantion 1x10-4	6	13072.5	196752	443.568	181.086			STZ-5mM,STZ+Allantion+KU14R 1X10-6	942.167	1369.56	1736.22	1.92548	2.79894	3.54826
	STZ+Allantion+KU14R 1X10-6	6	17667.2	783257	885.018	361.307			Control,STZ+Allantion 1x10-4	-311.667	1369.56	1736.22	-0.636946	2.79894	3.54826
									Control,STZ+Allantion+KU14R 1X10-6	-4906.33	1369.56	1736.22	-10.027	2.79894	3.54826	**
	合計	24	15527.5	7.86564e+06	2804.58	572.481			STZ+Allantion 1x10-4,STZ+Allantion+KU14R 1X10-6	-4594.67	1369.56	1736.22	-9.39001	2.79894	3.54826	**
	分散分析表
	変動要因	偏差平方和	自由度	平均平方	Ｆ値	Ｐ値	Ｆ(0.95)	Ｆ(0.99)
	全変動	1.8091e+08	23
	群間変動	1.66544e+08	3	5.55147e+07	77.2878	3.55301e-11	3.09839	4.93819
	誤差変動	1.43657e+07	20	718286
	Apoptosis
		Control	STZ-5mM	STZ+Allantion 1x10-4	STZ+Allantion+KU14R 1X10-6
	N=1	47512	65318	55478	64875
	N=2	51281	64125	51288	62197
	N=3	54789	64445	51299	60128
	N=4	49258	65112	51447	62448
	N=5	50126	62478	49111	60128
	N=6	51447	63447	53118	59127
	MEAN	50735.5	64154.2	51956.8	61483.8
	SD	2456.83	1064.61	2144.09	2105.68
	SE	1003	434.627	875.323	859.641
		STZ-5mM	Control	STZ+Allantion 1x10-4	STZ+Allantion+KU14R 1X10-6
		65318	47512	55478	64875
		64125	51281	51288	62197
		64445	54789	51299	60128
		65112	49258	51447	62448
		62478	50126	49111	60128
		63447	51447	53118	59127
	一元配置分散分析法								多重比較検定の結果
									Tukey-Kramer法
											危険率5%	危険率1%		0.05	0.01
		データ数	平均値	不偏分散	標準偏差	標準誤差				平均値の差	棄却値	棄却値	検定統計量	基準点	基準点
	STZ-5mM	6	64154.2	1.1334e+06	1064.61	434.627			STZ-5mM,Control	13418.7	3252.12	4122.77	11.5488	2.79894	3.54826	**
	Control	6	50735.5	6.03602e+06	2456.83	1003			STZ-5mM,STZ+Allantion 1x10-4	12197.3	3252.12	4122.77	10.4976	2.79894	3.54826	**
	STZ+Allantion 1x10-4	6	51956.8	4.59714e+06	2144.09	875.323			STZ-5mM,STZ+Allantion+KU14R 1X10-6	2670.33	3252.12	4122.77	2.29822	2.79894	3.54826
	STZ+Allantion+KU14R 1X10-6	6	61483.8	4.43389e+06	2105.68	859.641			Control,STZ+Allantion 1x10-4	-1221.33	3252.12	4122.77	-1.05114	2.79894	3.54826
									Control,STZ+Allantion+KU14R 1X10-6	-10748.3	3252.12	4122.77	-9.25056	2.79894	3.54826	**
	合計	24	57082.6	3.89837e+07	6243.69	1274.49			STZ+Allantion 1x10-4,STZ+Allantion+KU14R 1X10-6	-9527	3252.12	4122.77	-8.19942	2.79894	3.54826	**
	分散分析表
	変動要因	偏差平方和	自由度	平均平方	Ｆ値	Ｐ値	Ｆ(0.95)	Ｆ(0.99)
	全変動	8.96625e+08	23
	群間変動	8.15622e+08	3	2.71874e+08	67.1275	1.28372e-10	3.09839	4.93819
	誤差変動	81002290	20	4.05011e+06

## Sheet: Statistical analysis3
	Viability
		Control	STZ-5mM	STZ+Allantion 1x10-4	STZ+Allantion+U73122 1X10-6
	N=1	23125	17258	23581	18147
	N=2	24589	15887	25147	18726
	N=3	25699	15587	25689	15875
	N=4	25478	17985	23581	19218
	N=5	26588	19258	25478	20158
	N=6	25484	18236	24589	20640
	MEAN	25160.5	17368.5	24677.5	18794
	SD	1183.48	1420.12	927.019	1696.57
	SE	483.152	579.76	378.454	692.623
		STZ-5mM	Control	STZ+Allantion 1x10-4	STZ+Allantion+U73122 1X10-6
		17258	23125	23581	18147
		15887	24589	25147	18726
		15587	25699	25689	15875
		17985	25478	23581	19218
		19258	26588	25478	20158
		18236	25484	24589	20640
	一元配置分散分析法								多重比較検定の結果
									Tukey-Kramer法
											危険率5%	危険率1%		0.05	0.01
		データ数	平均値	不偏分散	標準偏差	標準誤差				平均値の差	棄却値	棄却値	検定統計量	基準点	基準点
	STZ-5mM	6	17368.5	2.01673e+06	1420.12	579.76			STZ-5mM,Control	-7792	2161.27	2739.88	-10.091	2.79894	3.54826	**
	Control	6	25160.5	1.40061e+06	1183.48	483.152			STZ-5mM,STZ+Allantion 1x10-4	-7309	2161.27	2739.88	-9.46546	2.79894	3.54826	**
	STZ+Allantion 1x10-4	6	24677.5	859364	927.019	378.454			STZ-5mM,STZ+Allantion+U73122 1X10-6	-1425.5	2161.27	2739.88	-1.84608	2.79894	3.54826
	STZ+Allantion+U73122 1X10-6	6	18794	2.87836e+06	1696.57	692.623			Control,STZ+Allantion 1x10-4	483	2161.27	2739.88	0.625505	2.79894	3.54826
									Control,STZ+Allantion+U73122 1X10-6	6366.5	2161.27	2739.88	8.24489	2.79894	3.54826	**
	合計	24	21500.1	1.40478e+07	3748.04	765.066			STZ+Allantion 1x10-4,STZ+Allantion+U73122 1X10-6	5883.5	2161.27	2739.88	7.61938	2.79894	3.54826	**
	分散分析表
	変動要因	偏差平方和	自由度	平均平方	Ｆ値	Ｐ値	Ｆ(0.95)	Ｆ(0.99)
	全変動	3.231e+08	23
	群間変動	2.87325e+08	3	9.5775e+07	53.5425	9.71929e-10	3.09839	4.93819
	誤差変動	3.57753e+07	20	1.78877e+06
	Cytotoxicity
		Control	STZ-5mM	STZ+Allantion 1x10-4	STZ+Allantion+U73122 1X10-6
	N=1	12281	18521	13588	18772
	N=2	12581	19287	13277	18924
	N=3	11259	18759	12587	17559
	N=4	13657	18126	13147	15328
	N=5	14528	17478	12478	18952
	N=6	12259	19485	13358	17258
	MEAN	12760.8	18609.3	13072.5	17798.8
	SD	1157.23	744.279	443.568	1414.06
	SE	472.437	303.85	181.086	577.289
		STZ-5mM	Control	STZ+Allantion 1x10-4	STZ+Allantion+U73122 1X10-6
		18521	12281	13588	18772
		19287	12581	13277	18924
		18759	11259	12587	17559
		18126	13657	13147	15328
		17478	14528	12478	18952
		19485	12259	13358	17258
	一元配置分散分析法								多重比較検定の結果
									Tukey-Kramer法
											危険率5%	危険率1%		0.05	0.01
		データ数	平均値	不偏分散	標準偏差	標準誤差				平均値の差	棄却値	棄却値	検定統計量	基準点	基準点
	STZ-5mM	6	18609.3	553951	744.279	303.85			STZ-5mM,Control	5848.5	1633.94	2071.37	10.0185	2.79894	3.54826	**
	Control	6	12760.8	1.33918e+06	1157.23	472.437			STZ-5mM,STZ+Allantion 1x10-4	5536.83	1633.94	2071.37	9.4846	2.79894	3.54826	**
	STZ+Allantion 1x10-4	6	13072.5	196752	443.568	181.086			STZ-5mM,STZ+Allantion+U73122 1X10-6	810.5	1633.94	2071.37	1.38839	2.79894	3.54826
	STZ+Allantion+U73122 1X10-6	6	17798.8	1.99958e+06	1414.06	577.289			Control,STZ+Allantion 1x10-4	-311.667	1633.94	2071.37	-0.533885	2.79894	3.54826
									Control,STZ+Allantion+U73122 1X10-6	-5038	1633.94	2071.37	-8.6301	2.79894	3.54826	**
	合計	24	15560.4	8.28044e+06	2877.58	587.383			STZ+Allantion 1x10-4,STZ+Allantion+U73122 1X10-6	-4726.33	1633.94	2071.37	-8.09621	2.79894	3.54826	**
	分散分析表
	変動要因	偏差平方和	自由度	平均平方	Ｆ値	Ｐ値	Ｆ(0.95)	Ｆ(0.99)
	全変動	1.9045e+08	23
	群間変動	1.70003e+08	3	5.66676e+07	55.4279	7.15256e-10	3.09839	4.93819
	誤差変動	2.04473e+07	20	1.02237e+06
		Control	STZ-5mM	STZ+Allantion 1x10-4	STZ+Allantion+U73122 1X10-6
	N=1	47512	65318	55478	61258
	N=2	51281	64125	51288	60148
	N=3	54789	64445	51299	63114
	N=4	49258	65112	51447	61488
	N=5	50126	62478	49111	62147
	N=6	51447	63447	53118	60584
	MEAN	50735.5	64154.2	51956.8	61456.5
	SD	2456.83	1064.61	2144.09	1071.25
	SE	1003	434.627	875.323	437.337
		STZ-5mM	Control	STZ+Allantion 1x10-4	STZ+Allantion+U73122 1X10-6
		65318	47512	55478	61258
		64125	51281	51288	60148
		64445	54789	51299	63114
		65112	49258	51447	61488
		62478	50126	49111	62147
		63447	51447	53118	60584
	一元配置分散分析法								多重比較検定の結果
									Tukey-Kramer法
											危険率5%	危険率1%		0.05	0.01
		データ数	平均値	不偏分散	標準偏差	標準誤差				平均値の差	棄却値	棄却値	検定統計量	基準点	基準点
	STZ-5mM	6	64154.2	1.1334e+06	1064.61	434.627			STZ-5mM,Control	13418.7	2903.59	3680.93	12.935	2.79894	3.54826	**
	Control	6	50735.5	6.03602e+06	2456.83	1003			STZ-5mM,STZ+Allantion 1x10-4	12197.3	2903.59	3680.93	11.7577	2.79894	3.54826	**
	STZ+Allantion 1x10-4	6	51956.8	4.59714e+06	2144.09	875.323			STZ-5mM,STZ+Allantion+U73122 1X10-6	2697.67	2903.59	3680.93	2.60044	2.79894	3.54826
	STZ+Allantion+U73122 1X10-6	6	61456.5	1.14758e+06	1071.25	437.337			Control,STZ+Allantion 1x10-4	-1221.33	2903.59	3680.93	-1.17731	2.79894	3.54826
									Control,STZ+Allantion+U73122 1X10-6	-10721	2903.59	3680.93	-10.3346	2.79894	3.54826	**
	合計	24	57075.8	3.82066e+07	6181.15	1261.72			STZ+Allantion 1x10-4,STZ+Allantion+U73122 1X10-6	-9499.67	2903.59	3680.93	-9.15727	2.79894	3.54826	**
	分散分析表
	変動要因	偏差平方和	自由度	平均平方	Ｆ値	Ｐ値	Ｆ(0.95)	Ｆ(0.99)
	全変動	8.78753e+08	23
	群間変動	8.14182e+08	3	2.71394e+08	84.061	1.64019e-11	3.09839	4.93819
	誤差変動	6.45707e+07	20	3.22854e+06
