# Supplementary material for: Allantoin ameliorates chemically-induced pancreatic β-cell damage through activation of the imidazoline I3 receptors
Source: PeerJ. 2015 Aug 6;3:e1105. doi: 10.7717/peerj.1105 (PMC4540048; doi:10.7717/peerj.1105)
Supplement: Supplemental Information 1 [file peerj-03-1105-s001.zip › Allantoin raw data/B-cell Raw data allanio.xlsx]

## Sheet: new
caspase-3						caspase-3/Actin
	control	STZ 5mM 24hr	STZ+allantoin 10-6	STZ+allantoin+KU14R 10-6			control	STZ 5mM 24hr	STZ+allantoin 10-6	STZ+allantoin+KU14R 10-6
	123267	346359	166383	400539			0.37004	1.04543	0.496995	1.30504
	253809	400647	237582	425118			0.812774	1.35737	0.723651	1.30192
	200532	378444	132051	261012			0.543359	1.07216	0.391003	0.827811
	161458	387619	219595	459408			0.55491	1.31416	0.731681	1.4627
	130906	298144	106195	249883			0.456994	1.01351	0.382708	0.825735
	159094	397024	149702	249576			0.548598	1.38408	0.565515	1.04584
						mean	0.547779	1.19778	0.548592	1.12817
Actin						SD	0.148409	0.171269	0.154575	0.269013
	control	STZ 5mM 24hr	STZ+allantoin 10-6	STZ+allantoin+KU14R 10-6		SE	0.0605878	0.0699201	0.0631052	0.109824
	333118	331308	334778	306917		T-test		3.6025e-05	0.992766	0.000940028
	312275	295165	328310	326531					4.23226e-05	0.604567
	369060	352974	337724	315304						0.00101721
	290962	294956	300124	314083
	286449	294169	277483	302619
	290002	286851	264718	238636
Bcl2						Bcl2/Actin
	control	STZ 5mM 24hr	STZ+allantoin 10-6	STZ+allantoin+KU14R 10-6			control	STZ 5mM 24hr	STZ+allantoin 10-6	STZ+allantoin+KU14R 10-6
	334486	223262	275662	214572			1.00411	0.67388	0.823417	0.699121
	364095	226508	332408	216935			1.16594	0.767395	1.01248	0.664363
	314330	202035	335360	180590			0.851704	0.572379	0.993	0.572749
	364565	254947	361172	286980			1.25296	0.864356	1.20341	0.913708
	255327	137040	223518	158443			0.891352	0.465855	0.80552	0.523573
	294828	200902	290028	194770			1.01664	0.700371	1.09561	0.81618
						mean	1.03045	0.674039	0.988907	0.698282
						SD	0.154954	0.140929	0.154264	0.146793
						SE	0.0632598	0.0575339	0.0629781	0.0599281
Actin						T-test		0.00192382	0.651599	0.00341821
	control	STZ 5mM 24hr	STZ+allantoin 10-6	STZ+allantoin+KU14R 10-6					0.00416847	0.776391
	333118	331308	334778	306917						0.00745241
	312275	295165	328310	326531
	369060	352974	337724	315304
	290962	294956	300124	314083
	286449	294169	277483	302619
	290002	286851	264718	238636

## Sheet: Statistics
	caspase-3/Actin
		control	STZ 5mM 24hr	STZ+allantoin 10-6	STZ+allantoin+KU14R 10-6
		0.37004	1.04543	0.496995	1.30504
		0.812774	1.35737	0.723651	1.30192
		0.543359	1.07216	0.391003	0.827811
		0.55491	1.31416	0.731681	1.4627
		0.456994	1.01351	0.382708	0.825735
		0.548598	1.38408	0.565515	1.04584
		STZ 5mM 24hr	control	STZ+allantoin 10-6	STZ+allantoin+KU14R 10-6
		1.04543	0.37004	0.496995	1.30504
		1.35737	0.812774	0.723651	1.30192
		1.07216	0.543359	0.391003	0.827811
		1.31416	0.55491	0.731681	1.4627
		1.01351	0.456994	0.382708	0.825735
		1.38408	0.548598	0.565515	1.04584
	一元配置分散分析法								多重比較検定の結果
									Tukey-Kramer法
											危険率5%	危険率1%		0.05	0.01
		データ数	平均値	不偏分散	標準偏差	標準誤差				平均値の差	棄却値	棄却値	検定統計量	基準点	基準点
	STZ 5mM 24hr	6	1.19778	0.0293329	0.171269	0.0699201			STZ 5mM 24hr,control	0.650005	0.310439	0.393548	5.8605	2.79894	3.54826	**
	control	6	0.547779	0.0220253	0.148409	0.0605878			STZ 5mM 24hr,STZ+allantoin 10-6	0.649192	0.310439	0.393548	5.85317	2.79894	3.54826	**
	STZ+allantoin 10-6	6	0.548592	0.0238936	0.154575	0.0631052			STZ 5mM 24hr,STZ+allantoin+KU14R 10-6	0.0696091	0.310439	0.393548	0.627602	2.79894	3.54826
	STZ+allantoin+KU14R 10-6	6	1.12817	0.0723682	0.269013	0.109824			control,STZ+allantoin 10-6	-0.000813182	0.310439	0.393548	-0.00733172	2.79894	3.54826
									control,STZ+allantoin+KU14R 10-6	-0.580396	0.310439	0.393548	-5.2329	2.79894	3.54826	**
	合計	24	0.855582	0.131325	0.362387	0.073972			STZ+allantoin 10-6,STZ+allantoin+KU14R 10-6	-0.579582	0.310439	0.393548	-5.22556	2.79894	3.54826	**
	分散分析表
	変動要因	偏差平方和	自由度	平均平方	Ｆ値	Ｐ値	Ｆ(0.95)	Ｆ(0.99)
	全変動	3.02047	23
	群間変動	2.28237	3	0.760788	20.6148	2.47767e-06	3.09839	4.93819
	誤差変動	0.7381	20	0.036905
	Bcl2/Actin
		control	STZ 5mM 24hr	STZ+allantoin 10-6	STZ+allantoin+KU14R 10-6
		1.00411	0.67388	0.823417	0.699121
		1.16594	0.767395	1.01248	0.664363
		0.851704	0.572379	0.993	0.572749
		1.25296	0.864356	1.20341	0.913708
		0.891352	0.465855	0.80552	0.523573
		1.01664	0.700371	1.09561	0.81618
		STZ 5mM 24hr	control	STZ+allantoin 10-6	STZ+allantoin+KU14R 10-6
		0.67388	1.00411	0.823417	0.699121
		0.767395	1.16594	1.01248	0.664363
		0.572379	0.851704	0.993	0.572749
		0.864356	1.25296	1.20341	0.913708
		0.465855	0.891352	0.80552	0.523573
		0.700371	1.01664	1.09561	0.81618
	一元配置分散分析法								多重比較検定の結果
									Tukey-Kramer法
											危険率5%	危険率1%		0.05	0.01
		データ数	平均値	不偏分散	標準偏差	標準誤差				平均値の差	棄却値	棄却値	検定統計量	基準点	基準点
	STZ 5mM 24hr	6	0.674039	0.0198609	0.140929	0.0575339			STZ 5mM 24hr,control	-0.356413	0.241339	0.30595	-4.13351	2.79894	3.54826	**
	control	6	1.03045	0.0240108	0.154954	0.0632598			STZ 5mM 24hr,STZ+allantoin 10-6	-0.314867	0.241339	0.30595	-3.65169	2.79894	3.54826	**
	STZ+allantoin 10-6	6	0.988907	0.0237975	0.154264	0.0629781			STZ 5mM 24hr,STZ+allantoin+KU14R 10-6	-0.0242428	0.241339	0.30595	-0.281157	2.79894	3.54826
	STZ+allantoin+KU14R 10-6	6	0.698282	0.0215483	0.146793	0.0599281			control,STZ+allantoin 10-6	0.0415455	0.241339	0.30595	0.481825	2.79894	3.54826
									control,STZ+allantoin+KU14R 10-6	0.33217	0.241339	0.30595	3.85235	2.79894	3.54826	**
	合計	24	0.84792	0.0470006	0.216796	0.0442534			STZ+allantoin 10-6,STZ+allantoin+KU14R 10-6	0.290625	0.241339	0.30595	3.37053	2.79894	3.54826	*
	分散分析表
	変動要因	偏差平方和	自由度	平均平方	Ｆ値	Ｐ値	Ｆ(0.95)	Ｆ(0.99)
	全変動	1.08101	23
	群間変動	0.634927	3	0.211642	9.48884	0.000418634	3.09839	4.93819
	誤差変動	0.446087	20	0.0223044
