# Supplementary material for: Allantoin ameliorates chemically-induced pancreatic β-cell damage through activation of the imidazoline I3 receptors
Source: PeerJ. 2015 Aug 6;3:e1105. doi: 10.7717/peerj.1105 (PMC4540048; doi:10.7717/peerj.1105)
Supplement: Supplemental Information 1 [file peerj-03-1105-s001.zip › Allantoin raw data/Cell Analysis.xls]

## Sheet: Sheet1
						Live cell	dead cell
					Control	2946	47		0.0159538	1.59538	100
					STZ	2661	1140		0.42841	42.841	2685.31
					STZ+A	3277	403		0.122978	12.2978	770.839
					STZ+A+14	2452	911		0.371533	37.1533	2328.8
